# Supplementary material for: Association between Geriatric Nutrition Risk Index and The Presence of Sarcopenia in People with Type 2 Diabetes Mellitus: A Cross-Sectional Study
Source: Nutrients. 2021 Oct 22;13(11):3729. doi: 10.3390/nu13113729 (PMC8618310; doi:10.3390/nu13113729)
Supplement: Supplementary file 1 [file nutrients-13-03729-s001.zip]

Archive with 1 entries (1 files):
- GNRIsarcopenia S table (Nutrients).pdf
